# Supplementary material for: Combining TMEM Doorway Score and MenaCalc Score Improves the Prediction of Distant Recurrence Risk in HR+/HER2− Breast Cancer Patients
Source: Cancers (Basel). 2022 Apr 26;14(9):2168. doi: 10.3390/cancers14092168 (PMC9101795; doi:10.3390/cancers14092168)
Supplement: Supplementary file 1 [file cancers-14-02168-s001.zip]

Archive with 1 entries (1 files):
- cancers-1607677 supplementary.pdf
